# Supplementary material for: A new species of Fauveliopsidae (Annelida) from the North Sea
Source: Zookeys. 2012 Apr 6;(181):1–10. doi: 10.3897/zookeys.181.2712 (PMC3332017; doi:10.3897/zookeys.181.2712)
Supplement: XML Treatment for Laubieriopsis [file zookeys.181.2712-treatment1.xml]

<!DOCTYPE tp:taxon-treatment
  PUBLIC "-//TaxonX//DTD Taxonomic Treatment Publishing DTD v0 20100105//EN" "tax-treatment-NSO.dtd">
<tp:taxon-treatment xmlns:tp="http://www.plazi.org/taxpub"><tp:treatment-meta><mixed-citation publication-type="journal"><person-group><name><surname>Zhadan</surname><given-names>Anna</given-names></name><name><surname>Atroshchenko</surname><given-names>Margarita</given-names></name></person-group><article-title>A new species of Fauveliopsidae (Annelida) from the North Sea</article-title><source>Zookeys</source><day>6</day><month>4</month><year>2012</year><volume>2012</volume><issue>181</issue><fpage>1</fpage><lpage>10</lpage><pub-id pub-id-type="doi">10.3897/zookeys.181.2712</pub-id></mixed-citation></tp:treatment-meta><tp:nomenclature><label>Genus</label><tp:taxon-name>
                        <tp:taxon-name-part taxon-name-part-type="genus">Laubieriopsis</tp:taxon-name-part>
                    <object-id xmlns:xlink="http://www.w3.org/1999/xlink" xlink:type="simple">http://species-id.net/wiki/Laubieriopsis</object-id>
								</tp:taxon-name><tp:taxon-authority>Petersen, 2000</tp:taxon-authority></tp:nomenclature><tp:treatment-sec sec-type="Diagnosis"><title>Diagnosis.</title><p>Body cylindrical, weakly divided into two regions by segment shape and type of chaetae. Fixed number of segments. Cuticle smooth, without papillae or papillae minute and inconspicuous. Chaetae include capillaries and acicular types, some might be bidentate. Interramal papillae small, mostly sessile. Last segment similar in size to preceding ones, often bilobed, pygidium retracted inside it.</p></tp:treatment-sec></tp:taxon-treatment>
